# Supplementary material for: Three Unrelated Children With Childhood Apraxia of Speech: Exome Sequencing and Functional Gene Analysis Imply a Role of Laminin‐511 in Early Neurodevelopment
Source: Case Rep Genet. 2026 Feb 13;2026:9927839. doi: 10.1155/crig/9927839 (PMC12905466; doi:10.1155/crig/9927839)
Supplement: Supplementary file 1 — Supporting Information 1 Supporting Table 1: Genes of interest for neurodevelopment, adapted from Kaspi et al. [13]; https://doi.org/10.1038/s41380-022-01764-8). [file CRIG-2026-9927839-s001.xlsx]

## Sheet: Sheet1
Gene Name	Autism Spectrum Disorder	Clefting Disorders	Genetic Epilepsy	HAR Genes Khrameeva et al. (2020)	HAR Genes Wei et al. (2019)	ID	SFARI	CAS Cohort Genes	Speech Candidate Genes
ADGRB3					+
AFF2					+	+	+
AFF3			+		+	+
AGAP1				+	+
AKAP6					+
ALK					+
ASTN1			+		+	+
ATP6V0A1					+
ATP9A					+
CA8					+	+
CACNA1E			+		+	+	+
CACNA2D3					+		+
CACNG2					+
CAMTA1					+	+
CNKSR2	+		+		+	+	+
CNTN6					+		+
CNTNAP2	+		+		+	+	+		+
CNTNAP5					+
COL11A1		+			+
CPE					+	+
CTNNA2			+		+	+
DAB1					+
DOCK3				+	+	+
DOCK4					+
DPP10					+		+
DPP6					+				+
ERBB4				+	+
FBXW11					+	+
FBXW7					+	+
FGF13			+		+	+
FGF14					+	+
FGFR2		+			+
FOXG1			+		+	+	+
FUT8			+		+	+
GABRA2			+		+	+
GABRG2			+		+	+
GAD1			+		+	+
GNAQ			+		+
GRIA3			+		+	+
GRID2					+	+
GRIK2			+		+	+	+
GRIN2A			+		+	+	+		+
GRIN2B	+		+		+	+	+		+
GRM7			+		+	+
HACE1			+		+	+
HIVEP2					+	+	+
IL1RAPL1					+	+
IQSEC1					+	+
KCNJ6					+	+
KIRREL3					+		+		+
MACROD2					+		+
MYCN					+	+
MYT1L	+		+		+	+	+
NEGR1					+
NFASC					+	+
NLGN1					+		+
NRXN1	+		+		+	+	+
OPHN1			+		+	+	+
PAX6	+				+	+			+
PCDH10					+
PCDH9				+	+
PLCB1			+		+	+	+
POU3F3					+	+
PPP3CA			+	+	+	+
PRKN					+		+
PSAT1					+
PTCHD1	+				+	+	+
QDPR			+		+	+
RBFOX1					+		+
RIMS1	+				+		+
RNF220				+	+	+
RORB			+		+		+
SCAPER					+	+
SLC1A2			+		+	+
SMOC1					+	+
SOBP					+
SV2B					+
SYT1					+	+
TBR1	+			+	+	+	+		+
TNIK					+
TNR					+	+
TRPM3			+		+	+
VPS41					+	+
VPS53					+	+
WWOX			+		+	+	+
ZEB2		+	+	+	+	+
ZIC1					+	+
ZIC3		+			+
ZMYND11			+		+	+	+
ZNF804A					+		+
ASTN2					+		+		+
FAT3					+				+
PLCL1					+				+
ROBO2					+		+		+
AGBL4					+
ANKS1B					+
BRINP3					+
CADM1					+
CADM2					+
CDH10					+
CDH22					+
CDH8					+
CDH9					+
CNTN5					+		+
CSMD1					+
CTNNA3					+
DLG2					+		+
DLX2					+
DNER					+
EIF4E					+
ELAVL2					+
GALNT13					+
GPD2					+
GRID1					+		+
GRIK3					+
GRIK4					+
HS3ST5					+
KCND2					+
KHDRBS2					+
LRFN5					+
LRRC4C					+		+
MDGA2					+
MEGF10					+
MEGF11					+
NRXN3					+		+
NXPH1					+
PLXNA4					+		+
PRKCA					+
PSD3				+	+
PTPRT					+
SLC24A2					+
SORCS3					+		+
ST8SIA2					+		+
UNC5D					+
ACTR3B					+
ADAMTS18					+
ADARB2					+
ADCY8					+
ADCYAP1					+
ADGRL3					+
AMZ2					+
AP2B1					+
APP					+
ARAP2					+
ARHGAP21				+	+
ARPP21					+
ASCL1					+
ASIC2					+
ATG4C					+
ATOH7					+
ATP6V1C1					+
ATRNL1					+
B3GAT2					+
BARHL2					+
BRINP1					+
BRINP2					+
BTBD3					+
BTBD9					+
C11orf49					+
C11orf87					+
C12orf76					+
C4orf33					+
C5orf30					+
CA10					+
CACNG3					+
CAMK1G					+
CAMKMT					+
CASC10					+
CASC15					+
CBLN1					+
CBLN2					+
CBLN4					+
CCDC85A					+
CD47				+	+
CDH12					+
CDH18					+
CDH20					+
CDH4					+
CDH7					+
CDK14					+
CDS2					+
CEP170					+
CHL1					+
CNIH3					+
COBL					+
COLQ					+
COX6A1					+
CPLX2					+
CPNE7					+
CSMD3					+
CSRNP3					+
CXXC4					+
DACH2					+
DCLK2					+
DENND1A					+
DGKB					+
DGKG					+
DISP3					+
DLX6-AS1					+
DNM3					+
DOK5					+
DPY19L2P4					+
DSCAML1					+
DTNBP1					+
DUSP26					+
DYNC1I1					+
EDIL3					+
EFR3B					+
EIPR1					+
ELMO1					+
ENOX1					+
EPHA4					+
EPHA5					+
ERC2					+
ERI3					+
ERICH3					+
ETV1					+
FAM110B					+
FAM135B					+
FAM19A1					+
FAM19A2					+
FAM19A4					+
FAM49A					+
FAXC					+
FBXL17					+
FGF20					+
FJX1					+
FOLH1					+
FSTL4					+
FSTL5					+
GALNTL6					+
GATB					+
GBX2					+
GLUD2					+
GPC5					+
GPR101					+
GPR139					+
GPR26					+
GPR45					+
GRIK1					+
GRIN3A					+
GRM8					+
GTDC1					+
HAR1A					+
HHIP					+
HIST3H2A					+
HMGCLL1					+
HNRNPKP3					+
HS3ST4					+
HS6ST1					+
HS6ST2					+
HS6ST3					+
HSPA13					+
HTR1E					+
HTR2A					+
IGSF11					+
IMPG1					+
IQCJ-SCHIP1					+
KCNA4					+
KCNB2					+
KCNH8					+
KCNIP1					+
KCNJ3					+
KCNMB2					+
KCTD16					+
KCTD8					+
KIF26B					+
KLHL1					+
LHFPL1					+
LHFPL3					+
LHX2					+
LHX5					+
LINC00320					+
LINC00461					+
LMO3					+
LRP1B					+
LRP4					+
LRRC3B					+
LRRC7					+
LRRN1					+
LRRN2					+
LRRN3					+
LRRTM4					+
LSAMP					+
LY86-AS1					+
MAGED4B					+
MBNL2					+
MC4R					+
MCTP1					+
MDGA1					+
MEGF9					+
MGAT4C					+
MGAT5B					+
MIAT					+
MID1IP1					+
MMP16					+
MSI2					+
MVB12B					+
MZT1					+
NCAM1					+
NCAM2					+
NDST3					+
NDUFA4					+
NELL2					+
NEUROD1					+
NHLH2					+
NKAIN2					+
NKAIN3					+
NOVA1					+
NOX3					+
NPAS3				+	+
NPSR1					+
NPY					+
NRG3					+
NYAP2					+
OGFRL1					+
OLA1					+
OLFM3					+
ONECUT2					+
OPCML				+	+
OR2H2					+
PAPSS1					+
PARK7					+
PCDH17					+
PCDH20					+
PCDH8					+
PHAX					+
PIRT					+
PITPNC1					+
PKIA					+
PKNOX2					+
PLD5					+
PLEKHA6				+	+
PLPP4					+
POU3F2					+
POU3F4					+
POU6F2					+
PPM1B					+
PPP2CB					+
PPP2R2B					+
PPP3CB					+
PRMT8					+
PRNP					+
PRTFDC1					+
PTER					+
PTPRD					+
QKI					+
RABEP1					+
RALYL					+
RAPGEF5					+
RBSN					+
RGS9					+
RIMS4					+
RNF144A					+
RSPO4					+
SALL3					+
SCAI					+
SCRG1					+
SCRT2					+
SEMA6D					+
SESN3					+
SGCZ					+
SH3GL2					+
SLC17A6					+
SLC24A4					+
SLC35F3					+
SLC35G2					+
SLC39A10					+
SLC6A15					+
SLF1				+	+
SLITRK1					+
SLITRK2					+
SNTG1					+
SOX1					+
SOX2-OT					+
SPOCK3					+
SPRY3					+
SRRM4					+
SST					+
SSTR1					+
SSTR2					+
ST8SIA3					+
ST8SIA6					+
STMN4					+
STXBP6					+
SYT2					+
SYT4					+
SYT9					+
TBKBP1					+
TIAM1					+
TLL2					+
TMEFF2					+
TMEM132D					+
TMEM132E					+
TMEM178A				+	+
TSPAN5					+
UBE2MP1					+
UGT8					+
UNCX					+
USP46					+
VAT1L					+
VWC2					+
VWC2L					+
WDR7					+
WNK1					+
WSCD1					+
WSCD2					+
XKR4					+
YWHAB					+
ZFP90					+
ZIC4					+
ZIC5					+
ZMAT4					+
ZNF365					+
ZNF536					+
AAAS						+
AARS			+			+
ABAT			+			+
ABCA2			+			+
ABCC9						+
ABCD1						+
ABCD4						+
ABHD16A						+
ABHD5						+
ACAD9						+
ACADM						+
ACADS						+
ACO2						+
ACOX1			+			+
ACSL4						+
ACTB		+				+	+
ACTG1		+	+			+
ACTL6A						+
ACTL6B			+			+
ACY1						+
ADAMTS10						+
ADAR			+			+
ADARB1			+			+
ADAT3						+
ADD3						+
ADGRG1			+			+
ADK						+
ADNP	+					+	+
ADPRHL2			+
ADSL	+		+			+	+
AFF4						+
AGA						+
AGMO			+			+
AGO1						+	+
AGO2						+	+
AGTPBP1						+
AHCY						+
AHDC1	+					+	+
AHI1	+					+
AIFM1						+
AIMP1			+			+
AKT1			+
AKT3			+			+
ALDH18A1						+
ALDH3A2						+
ALDH4A1						+
ALDH5A1	+		+			+	+
ALDH7A1			+			+
ALG1			+			+
ALG11			+			+
ALG12						+
ALG13			+			+
ALG14			+			+
ALG3			+			+
ALG6	+		+			+
ALG8			+			+
ALG9			+			+
ALKBH8			+			+
ALMS1						+
ALPL			+
ALS2
ALX1		+
AMER1		+				+
AMPD2			+			+
AMT			+			+	+
ANK2	+					+	+
ANK3							+
ANKRD11	+	+	+			+	+
ANKRD17			+			+
AP1B1						+
AP1G1			+			+
AP1S1						+
AP1S2						+
AP2M1			+			+
AP2S1							+
AP3B1						+
AP3B2			+			+
AP4B1			+			+
AP4E1						+			+
AP4M1						+
AP4S1						+
APC2			+			+
APOPT1						+
ARCN1						+
ARF1			+			+
ARFGEF1			+			+
ARFGEF2			+			+
ARG1			+			+
ARHGAP29		+
ARHGAP31		+
ARHGEF9			+			+	+
ARID1A						+
ARID1B	+		+			+	+
ARID2						+
ARL13B						+
ARL6						+
ARMC9						+
ARSA						+
ARSB						+
ARSE						+
ARV1			+			+
ARX	+		+			+	+
ASAH1			+			+
ASH1L	+					+	+
ASL						+
ASNS			+			+
ASPA			+			+
ASPM						+	+
ASS1						+
ASXL1		+				+
ASXL2						+
ASXL3	+					+	+
ATAD1			+			+
ATAD3A						+
ATG7						+
ATIC						+
ATL1
ATM						+
ATN1			+			+
ATP10A							+
ATP13A2						+
ATP1A1			+			+
ATP1A2			+			+
ATP1A3			+			+			+
ATP2C2									+
ATP6AP1						+
ATP6AP2			+			+
ATP6V0A2			+			+
ATP6V1A			+			+
ATP6V1B2			+			+
ATP7A			+			+
ATP8A2						+
ATR						+
ATRX			+			+	+
AUH						+
AUTS2						+	+		+
AVPR1A							+
B3GALNT2						+
B3GLCT		+				+
B4GALNT1						+
B4GALT1						+
B4GALT7						+
B9D2						+
BAZ2B	+					+	+
BBS1						+
BBS10						+
BBS12						+
BBS2						+
BBS4						+
BBS5						+
BBS7						+
BBS9						+
BCAP31						+
BCAS3			+			+
BCKDHA			+			+
BCKDHB			+			+
BCKDK	+					+	+
BCL11A	+					+	+		+
BCL11B						+
BCOR		+				+
BCORL1						+
BCS1L			+			+
BICRA	+					+	+
BLM						+
BMP2		+
BMP4		+				+
BOLA3			+			+
BPTF			+			+
BRAF	+		+			+	+
BRAT1			+			+
BRD4						+
BRF1						+
BRIP1						+
BRPF1						+
BRSK2						+	+
BRWD3						+			+
BSCL2			+			+
BSND						+
BTD			+			+
BUB1B						+
C12orf4						+
C12orf57	+		+			+
C12orf65						+
C2CD3		+				+
C2orf69			+			+
C5orf42		+				+
CA2						+
CACNA1A			+			+	+
CACNA1B			+			+
CACNA1C	+		+			+	+
CACNA1D			+			+	+
CACNA1G			+			+
CACNA1H							+
CACNA1I			+			+
CACNA2D2			+			+
CAD			+			+
CAMK2A			+			+
CAMK2B			+			+
CAMK4						+
CAPN15						+
CARS						+
CARS2			+			+
CASK			+			+	+
CBL						+
CBS						+
CBY1						+
CC2D1A						+	+
CC2D2A		+	+			+
CCBE1						+
CCDC22						+
CCDC47						+
CCDC88A			+			+
CCDC88C						+
CCND2						+
CDC42						+
CDC42BPB						+	+
CDH1		+
CDH11						+
CDH2						+
CDK10						+
CDK13						+		+
CDK19			+			+
CDK5RAP2						+
CDK8						+
CDKL5	+		+	+		+	+
CDKN1C		+
CDON						+
CELF2			+			+
CENPF						+
CENPJ						+
CEP104						+
CEP120						+
CEP135						+	+
CEP152						+
CEP164						+
CEP290						+
CEP41						+	+
CEP55						+
CEP57						+
CEP83						+
CEP85L			+			+
CERS1			+
CHAMP1						+	+
CHD1						+		+
CHD2	+		+			+	+
CHD3			+			+	+	+
CHD4			+			+
CHD5			+			+
CHD7	+	+				+	+
CHD8	+					+	+
CHKB	+					+
CHMP1A						+	+
CHRNA2			+
CHRNA4			+
CHRNB2			+
CHRNG		+
CHST14		+
CIC			+			+	+
CIT						+
CKAP2L						+
CLCN3			+			+
CLCN4	+		+			+
CLCN6						+
CLCNKB						+
CLN3			+			+
CLN5			+			+
CLN6			+			+
CLN8			+			+
CLP1						+
CLPB			+			+
CLTC			+			+
CNNM2			+			+
CNOT1						+	+
CNOT2						+
CNOT3	+					+	+
CNPY3			+			+
CNTN4							+
CNTNAP1						+			+
COASY						+
COG1						+
COG4						+
COG5						+
COG6						+
COG7			+			+
COG8						+
COL11A2		+
COL18A1			+
COL2A1		+
COL4A1			+			+
COL4A2			+			+			+
COL4A3BP						+
COL9A1		+
COLEC10		+
COLEC11		+				+
COPB2						+
COQ2			+
COQ4			+			+
COQ8A						+
COQ9			+
CORO1A							+
COX10						+
COX15						+
CPLX1			+
CPS1						+
CRADD						+
CRB2						+
CREBBP			+			+	+
CSDE1	+					+	+
CSNK1G1						+
CSNK2A1						+	+
CSNK2B			+			+
CSPP1						+
CSTB			+
CTBP1						+
CTCF		+				+	+
CTDP1						+
CTNNB1						+	+
CTNND1		+
CTNND2							+		+
CTSA						+
CTSD			+			+
CTSF
CTU2						+
CUL3	+					+	+
CUL4B			+			+
CUX1						+	+
CUX2			+			+
CWC27						+
CWF19L1						+
CXorf56			+			+
CYB5R3						+
CYC1						+
CYFIP1							+
CYFIP2			+			+
CYP2U1
D2HGDH			+			+
DAG1						+
DARS						+
DARS2						+
DBT			+			+
DCAF17						+
DCHS1						+
DCPS						+
DCX			+			+
DDB1						+
DDC						+
DDHD2						+	+
DDX11						+
DDX23						+
DDX3X	+		+			+	+	+
DDX59						+
DDX6				+		+
DEAF1	+		+			+	+
DEGS1			+			+
DENND5A			+			+
DEPDC5			+			+
DHCR24			+			+
DHCR7	+	+				+	+
DHDDS			+			+
DHFR						+
DHODH		+
DHPS			+			+
DHTKD1						+
DHX30			+			+
DHX37						+
DIAPH1			+			+
DIS3L2						+
DKC1						+
DLD						+
DLG3						+
DLG4						+	+
DLL1			+			+
DLL4		+
DMD	+					+
DMPK							+
DMXL2			+			+
DNAJC12						+
DNAJC19						+
DNAJC5
DNM1			+			+
DNM1L			+			+
DNMT3A						+	+
DNMT3B						+
DOCK6		+				+
DOCK7			+			+
DOCK8						+	+
DOLK			+			+
DPAGT1			+			+
DPF2						+
DPH1						+
DPM1			+			+
DPM2						+
DPYD			+			+
DPYS						+
DPYSL5						+
DSCAM	+						+
DVL1		+
DVL3		+
DYM						+
DYNC1H1			+			+	+
DYNC1I2						+
DYNC2H1		+
DYNC2LI1		+
DYRK1A	+		+			+	+
EARS2			+			+
EBF3						+	+	+
EBP		+				+
ECHS1
EDEM3						+
EDNRA		+
EED						+
EEF1A2			+			+
EEF2						+
EFNB1		+
EFTUD2		+	+			+
EHMT1	+		+			+	+
EIF2AK2						+
EIF2AK3						+
EIF2B1			+
EIF2B2			+
EIF2B3			+
EIF2B4			+
EIF2B5			+
EIF2S3		+	+			+
EIF3F		+	+			+
EIF4A3		+				+
EIF5A						+
ELAC2						+
ELOVL4			+			+
ELP2						+
EMC1						+
EMC10			+			+
EML1			+			+
EOGT		+
EP300	+					+	+
EPG5		+	+			+
EPM2A			+
ERCC1						+
ERCC2						+
ERCC3						+
ERCC5						+
ERCC6						+
ERCC6L2						+
ERCC8						+
ERLIN2						+
ESCO2		+				+
ETFA						+
ETFB						+	+
ETFDH						+
ETHE1			+			+
EXOC7			+			+
EXOSC3			+			+
EXOSC8						+
EXT2			+			+
EXTL3						+
EYA1		+
EZH2						+
FAM111A						+
FAM126A						+
FAM149B1						+
FAM20C		+				+
FAM50A						+
FAR1						+
FARS2			+			+
FARSA						+
FARSB						+
FAT4						+
FBN1							+
FBRSL1						+
FBXL3						+
FBXL4			+			+
FBXO11			+			+
FBXO28			+			+
FBXO31						+
FDFT1			+			+
FGD1		+				+
FGF12			+			+
FGFR1		+				+	+
FGFR3			+			+
FH			+			+
FIG4						+
FITM2						+
FKRP						+
FKTN			+			+
FLNA		+	+			+
FLNB		+
FLVCR2						+
FMN2						+
FMR1	+					+	+
FOLR1			+			+
FOXC2		+
FOXE1		+
FOXP1	+					+	+		+
FOXP2						+	+	+	+
FOXRED1			+			+
FRAS1		+				+
FRMPD4						+
FRRS1L			+			+
FTCD						+
FTSJ1						+
FUCA1			+			+
GABBR2			+			+
GABRA1			+			+
GABRA5			+			+
GABRB1			+
GABRB2			+			+	+
GABRB3			+			+	+
GABRD			+			+
GALC			+			+
GALE						+
GALNT2			+			+
GALT						+
GAMT			+			+
GATA6						+
GATAD2B						+
GATM	+					+
GBA			+
GCDH						+
GCH1			+			+
GDF11		+
GDI1						+
GEMIN5						+
GFAP			+			+	+
GFER						+
GFM1			+			+
GIGYF1							+
GIGYF2	+						+
GJA1		+
GJC2						+
GK						+
GLB1			+			+
GLDC			+			+
GLI2						+
GLI3		+				+
GLIS3						+
GLS						+
GLUD1			+
GLUL			+			+
GLYCTK			+			+
GM2A			+			+
GMPPA						+
GMPPB						+
GNAI1			+			+	+
GNAO1			+			+		+
GNAS						+
GNB1			+			+		+
GNB2						+
GNB5			+			+
GNE						+
GNPAT						+
GNPTAB						+			+
GNPTG						+			+
GNS						+
GOLGA2						+
GOSR2			+
GOT2			+			+
GPAA1			+			+
GPC3		+				+
GPC4						+	+
GPHN			+				+
GPT2						+
GRHL3		+
GRIA1						+	+
GRIA2			+			+	+
GRIA4			+			+
GRIN1			+			+	+
GRIN2D			+			+
GRIP1	+						+
GRM1						+
GRN			+
GSS			+			+
GTF2H5						+
GTF3C3						+
GTPBP2			+			+
GTPBP3			+			+
GUSB						+
H3F3A			+			+
H3F3B			+			+
HADHA						+
HADHB						+
HAX1			+
HCCS						+
HCFC1			+			+
HCN1	+		+			+
HCN2			+
HDAC4						+
HDAC8		+				+
HECW2			+			+	+
HEPACAM	+		+			+
HERC1						+
HERC2	+		+			+
HESX1						+
HEXA			+			+
HEXB			+			+
HGSNAT						+
HIBCH						+
HID1			+			+
HIRA						+
HIST1H1E						+
HIST1H4C						+
HK1						+
HLCS			+			+
HMGB1						+
HMGCL			+			+
HNMT						+
HNRNPD						+
HNRNPH1						+
HNRNPH2			+			+	+
HNRNPK						+
HNRNPR			+			+
HNRNPU			+			+	+
HOXA1	+					+
HPD						+
HPDL			+			+
HPRT1						+
HRAS			+			+	+
HS2ST1						+
HSD17B10						+
HSD17B4			+			+
HSPD1			+			+
HSPG2						+
HTRA2			+			+
HUWE1						+
HYLS1		+
IARS						+
IBA57						+
ICK		+
IDH2			+			+
IDS						+
IDUA						+
IER3IP1			+			+
IFIH1			+			+
IFT140		+
IFT172		+				+
IFT27						+
IFT74						+
IFT80		+
IGF1						+
IGF1R						+
IGF2		+
IKBKG			+			+
ILF2	+						+
IMMP2L									+
IMPAD1		+
IMPDH2						+
INPP5E						+
INPP5K						+
INTS1						+
INTS6							+
IQSEC2	+		+			+	+
IREB2						+
IRF2BPL			+			+	+
IRF6		+
ISCA1			+			+
ISCA2						+
ISPD						+
ITPA			+			+
ITPR1				+		+
IVD						+
JAM3						+
JARID2						+	+
JMJD1C						+
KANSL1						+	+		+
KARS			+			+
KAT5			+			+
KAT6A	+	+				+	+	+
KAT6B						+
KAT8			+			+
KATNAL2	+						+
KATNB1						+
KCNA1			+
KCNA2			+			+
KCNB1			+			+	+
KCNC1			+			+
KCNC3
KCNH1			+			+
KCNJ10			+			+	+
KCNJ11			+			+
KCNJ2		+
KCNK4			+			+
KCNK9						+
KCNMA1			+			+
KCNN2			+			+
KCNN3						+
KCNQ2			+			+	+
KCNQ3			+			+	+
KCNQ5			+			+
KCNT1			+			+
KCNT2			+			+
KCTD3			+			+
KCTD7			+			+
KDM1A						+
KDM3B						+	+
KDM4B			+			+
KDM5B	+					+	+
KDM5C			+			+	+
KDM6A		+				+	+
KDM6B						+	+
KIAA0556						+
KIAA0586		+				+
KIAA1109			+			+
KIDINS220						+
KIF11						+
KIF14						+	+
KIF1A			+			+
KIF1BP		+				+
KIF21B						+
KIF2A			+			+
KIF4A						+
KIF5A			+			+
KIF5C			+			+
KIF7		+				+
KLF7						+
KLHL7						+
KMT2A	+					+	+
KMT2B						+
KMT2C	+					+	+
KMT2D		+	+			+
KMT2E			+			+	+
KMT5B	+					+	+
KNL1						+
KPTN			+			+
KRAS			+			+
L1CAM						+
L2HGDH						+
LAMA1						+
LAMA2			+			+
LAMB1						+	+
LAMB2						+
LAMC3						+
LAMP2						+
LARGE1						+
LARP7						+
LARS			+			+
LARS2						+
LGI1			+
LIAS			+			+
LIG3			+
LIG4						+
LINGO4						+
LINS1						+
LIPT1						+
LIPT2			+
LMBRD1						+
LMBRD2			+			+
LMNB1						+
LMNB2						+
LMX1B							+
LONP1						+
LRP2						+
LRPPRC						+
LSS						+
LTBP1						+
LYRM7						+
LZTFL1						+
LZTR1						+	+
MAB21L1						+
MAB21L2						+
MACF1			+			+
MADD	+		+			+
MAF			+			+
MAGEL2	+					+	+
MAN1B1						+
MAN2B1						+
MANBA						+
MAOA						+
MAP1B			+			+
MAP2K1			+			+
MAP2K2			+			+
MAP3K7		+
MAPK1						+
MAPK8IP3						+
MAPKAPK5						+
MAPRE2		+				+
MASP1		+				+
MAST1			+			+
MAST3			+			+
MAT1A						+
MBD5	+		+			+	+
MBOAT7	+		+			+	+
MBTPS2		+				+
MCCC1						+
MCCC2						+
MCM3AP						+
MCOLN1						+
MCPH1						+
MDH2			+			+
MECP2	+		+			+	+
MED12		+	+			+
MED12L						+
MED13						+	+
MED13L	+		+			+	+
MED17			+			+
MED23						+
MED25						+
MED27			+			+
MEF2C	+		+	+		+	+
MEGF8				+		+
MEIS2		+		+		+	+	+
MET							+
METTL23						+
METTL5						+
MFF			+			+
MFSD2A						+
MFSD8			+			+
MGAT2						+
MICU1						+
MID1		+				+
MINPP1
MIR17HG						+
MKKS						+
MKS1		+				+
MLC1			+			+
MLYCD						+
MMAA						+
MMAB						+
MMACHC			+			+
MMADHC			+			+
MN1						+
MOCS1			+			+
MOCS2			+			+
MOGS			+			+
MORC2						+
MPDU1			+			+
MPDZ						+
MPLKIP						+
MPP5						+
MPV17						+
MRPS22						+
MRPS34						+
MSL3						+	+
MSMO1						+
MSX1		+
MTFMT						+
MTHFR			+			+
MTHFS			+			+
MTO1						+
MTOR			+			+	+
MTR			+	+		+
MTRR						+
MUT						+
MVK						+
MYMK		+
MYO5A						+	+
NAA10						+
NAA15	+					+	+
NACC1	+		+			+	+
NAGA			+			+
NAGLU			+			+
NALCN						+
NANS						+
NARS			+			+
NARS2			+
NBEA			+			+	+
NCAPD2						+
NCAPG2						+
NCDN			+			+
NCKAP1	+					+	+
NDE1			+			+
NDP						+
NDST1						+
NDUFA1			+			+
NDUFA10			+
NDUFA2						+
NDUFAF1						+
NDUFAF2			+
NDUFAF5			+
NDUFS1						+
NDUFS4			+			+
NDUFS7						+
NDUFS8			+			+
NDUFV1			+			+
NECTIN1		+
NEDD4L		+	+			+
NEK1		+
NEMF						+
NEU1			+			+
NEUROD2			+			+
NEXMIF			+			+	+
NF1	+					+	+
NFIA				+		+
NFIB						+
NFIX	+					+
NFU1						+
NGLY1			+			+
NHLRC1			+
NHS						+
NIPBL	+	+				+	+
NKAP						+
NKX2-1						+
NLGN3	+					+	+
NLGN4X							+
NONO						+
NOTCH1		+
NOVA2						+
NPC1						+
NPC2						+
NPHP1						+
NPHP3						+
NPRL2			+
NPRL3			+
NR2F1	+			+		+		+
NR4A2			+			+	+
NRAS						+
NRROS			+			+
NRXN2							+
NSD1	+		+			+	+
NSD2						+	+
NSDHL			+			+
NSRP1			+			+
NSUN2						+
NT5C2						+
NTNG2						+
NTRK1						+
NTRK2			+			+
NUBPL						+
NUDT2						+
NUP188						+
NUP214			+			+
NUS1			+			+
OCLN			+			+
OCRL	+					+
ODC1						+
OFD1		+				+
OGT						+
OPA3						+
OSGEP			+			+
OTC						+
OTUD5						+
OTUD6B			+			+
OTUD7A							+
OTX2						+
OXR1			+			+			+
P4HTM			+			+
PACS1	+		+			+	+
PACS2			+			+
PAFAH1B1			+			+
PAH			+			+	+
PAK1			+			+
PAK3						+
PAM16						+
PARN						+
PARP6			+			+
PARS2			+
PAX3		+
PAX8						+
PBX1						+
PC						+
PCCA	+		+			+
PCCB	+		+			+	+
PCDH12			+			+
PCDH19	+		+			+	+
PCDHGC4			+			+
PCGF2						+
PCNT						+
PCYT2			+			+
PDE10A						+
PDE4D						+
PDE6D						+
PDGFRB						+
PDHA1			+			+
PDHB						+
PDHX			+			+
PDP1						+
PDSS1						+
PDSS2						+
PEPD						+
PET100			+			+
PEX1			+			+
PEX10						+
PEX11B						+
PEX12			+			+
PEX13						+
PEX14						+
PEX16						+
PEX19			+			+
PEX2						+
PEX26						+
PEX3			+			+
PEX5			+			+
PEX6			+			+
PEX7			+			+
PGAP1						+
PGAP2						+
PGAP3			+			+
PGK1						+
PGM1		+
PGM2L1						+
PGM3						+
PHACTR1			+			+
PHF21A						+	+
PHF6			+			+
PHF8		+				+
PHGDH			+			+
PHIP						+	+
PI4KA						+
PIBF1						+
PIDD1			+			+
PIEZO2		+
PIGA			+			+
PIGB			+			+
PIGC			+			+
PIGG			+			+
PIGH			+			+
PIGK			+			+
PIGL						+
PIGN		+	+			+
PIGO			+			+
PIGP			+			+
PIGQ			+			+
PIGS			+			+
PIGT			+			+
PIGU			+			+
PIGV		+	+			+
PIGW			+			+
PIK3C2A						+
PIK3CA			+			+
PIK3R2	+		+			+
PISD						+
PITRM1						+
PLA2G6						+
PLAA			+			+
PLCB4		+
PLK4						+
PLP1						+
PLPBP			+			+
PLXNA1			+			+
PMM2			+			+
PMPCA						+
PMPCB			+			+
PNKP			+			+
PNPLA6						+
PNPO			+
PNPT1			+			+
POGZ	+					+	+	+
POLA1						+
POLG			+			+
POLR1C		+				+
POLR1D		+
POLR2A						+
POLR3A						+
POLR3B			+			+
POLRMT						+
POMGNT1			+			+	+
POMGNT2						+
POMK						+
POMT1			+			+
POMT2						+
PORCN		+				+
PPIL1			+			+
PPM1D						+
PPP1CB						+
PPP1R12A						+
PPP1R13L		+
PPP1R15B						+
PPP1R21						+
PPP2CA			+			+
PPP2R1A			+			+
PPP2R5D	+					+	+
PPT1			+			+
PQBP1						+
PRICKLE1			+				+
PRICKLE2			+			+	+
PRKAR1A						+
PRKAR1B						+
PRMT7			+			+
PRODH	+		+			+	+
PRPS1						+
PRR12						+	+
PRRT2			+
PRSS12						+
PRUNE1						+
PRX									+
PSAP			+			+
PSMD12						+	+
PSPH						+
PTCH1		+				+
PTDSS1						+
PTEN	+		+			+	+
PTF1A						+
PTPN11	+					+	+
PTPN23			+			+
PTPN4						+
PTRHD1						+
PTS			+			+
PUF60						+
PUM1			+			+
PURA			+			+
PUS1						+
PUS3						+
PUS7						+
PYCR1						+
PYCR2						+
QARS			+			+
QRICH1						+	+
RAB11B			+			+
RAB18			+			+
RAB23						+
RAB39B						+
RAB3GAP1						+
RAB3GAP2						+
RAC1						+
RAC3						+
RAD21						+
RAF1						+
RAI1	+					+	+
RALA			+			+
RALGAPA1			+			+
RALGAPB	+						+
RANBP17							+
RAP1B						+
RARB						+
RARS						+
RARS2			+			+
RBBP8						+
RBM10		+				+
RELN			+			+	+
RERE	+					+	+
RFT1			+			+
RFX3						+	+
RFX4						+
RFX7						+
RHEB						+
RHOBTB2			+			+
RIMS2	+
RIPK4		+
RIT1						+
RLIM						+
RMND1			+			+
RNASEH2A			+			+
RNASEH2B			+			+
RNASEH2C			+			+
RNASET2			+			+
RNF113A						+
RNF125						+
RNF13			+			+
RNU4ATAC			+			+
RNU7-1						+
ROGDI			+			+
ROR2		+				+
RORA			+			+
RPGRIP1L						+
RPIA						+
RPL10						+
RPL5		+
RPS19				+
RPS26		+
RPS6KA3	+					+
RRM2B			+			+
RSPO2		+
RSRC1						+
RTEL1						+
RTN4IP1			+			+
RTTN			+			+
SALL4		+
SAMD9						+
SAMHD1			+			+
SARS2						+
SATB1			+			+	+
SATB2	+	+	+			+
SBF1						+	+
SC5D						+
SCAF4			+			+	+
SCAMP5			+			+
SCARB2			+
SCARF2		+
SCN11A									+
SCN1A	+		+			+	+
SCN1B			+			+
SCN2A	+		+			+	+
SCN3A			+			+
SCN8A			+			+	+
SCN9A	+						+		+
SCO2			+			+
SDCCAG8						+
SDHA						+
SDHAF1						+
SEMA5A							+
SEMA6B			+
SEPSECS			+			+
SERAC1						+
SERPINI1			+
SET						+	+
SETBP1			+			+	+	+	+
SETD1A			+			+	+	+
SETD1B	+		+			+
SETD2						+	+
SETD5	+		+			+	+
SF3B2		+
SF3B4		+
SFXN4						+
SGPL1						+
SGSH	+		+			+
SHANK1	+					+	+
SHANK2	+					+	+
SHANK3	+					+	+
SHH		+	+			+
SHMT2						+
SHOC2						+
SIAH1						+
SIK1			+			+
SIL1						+
SIN3A	+					+	+
SIN3B						+
SIX1		+
SIX3		+				+
SIX5		+
SKI		+				+	+
SLC12A2						+
SLC12A5			+			+	+
SLC12A6						+
SLC13A5			+			+
SLC16A2			+			+
SLC17A5						+
SLC18A2						+
SLC19A3						+
SLC1A1						+
SLC1A3			+
SLC1A4			+			+
SLC25A1			+			+
SLC25A12			+			+
SLC25A15						+
SLC25A22			+			+
SLC26A2		+
SLC2A1			+			+
SLC32A1			+
SLC33A1						+
SLC35A1						+
SLC35A2			+			+
SLC35C1						+
SLC39A14						+
SLC39A8			+			+
SLC45A1			+
SLC46A1						+
SLC4A4						+
SLC5A6			+			+
SLC6A1	+		+			+	+
SLC6A17						+
SLC6A19			+			+
SLC6A3						+	+
SLC6A8			+			+			+
SLC6A9						+
SLC9A6	+		+			+	+
SLC9A9	+
SLX4						+
SMAD3		+
SMAD4		+				+	+
SMARCA2	+		+			+	+
SMARCA4						+	+
SMARCA5						+
SMARCB1			+			+
SMARCC2			+			+	+
SMARCD1						+
SMARCE1						+
SMC1A		+	+			+
SMC3		+				+
SMG8						+
SMG9						+
SMPD1						+
SMPD4						+
SMS		+	+			+
SNAP25			+			+
SNAP29						+
SNORD118			+
SNRPB		+				+
SNX14	+					+
SNX27			+			+
SON		+				+	+
SOS1						+
SOS2						+
SOX10						+
SOX11						+
SOX2						+
SOX4						+
SOX5	+			+		+	+
SOX6						+
SOX9		+				+
SPART						+
SPAST	+						+
SPATA5			+			+
SPECC1L		+				+
SPEN	+					+	+
SPG11						+			+
SPOP						+
SPR			+			+
SPRED1						+
SPTAN1			+			+
SPTBN1			+			+
SPTBN2						+
SPTBN4			+			+
SRCAP						+	+
SRD5A3						+
SRPX2									+
SSR4						+
ST3GAL3						+
ST3GAL5			+			+
STAG1	+		+			+
STAG2						+
STAMBP		+	+			+
STIL						+
STRA6						+
STRADA			+			+
STT3A						+
STX1B			+			+
STXBP1	+		+			+	+
SUCLA2			+			+
SUCLG1						+
SUFU						+
SUMF1						+
SUOX			+			+
SUPT16H						+	+
SURF1			+			+
SUZ12						+
SVBP						+
SYN1			+			+	+
SYNCRIP						+
SYNGAP1	+		+			+	+
SYNJ1			+			+
SYP						+
SZT2			+			+
TAF1	+					+
TAF2						+
TAF6						+	+
TANC2						+	+
TANGO2			+			+
TAOK1						+	+
TAOK2							+
TARS2			+			+
TASP1						+
TAT						+
TAZ						+
TBC1D20						+
TBC1D23						+
TBC1D24			+			+
TBC1D2B			+
TBCD			+			+
TBCE						+
TBCK			+			+	+
TBL1XR1			+			+	+
TBX1		+				+
TBX19			+
TBX22		+
TCF20						+	+
TCF4	+		+			+	+
TCF7L2						+	+
TCN2						+
TCOF1		+
TCTN2						+
TCTN3		+				+
TDP2			+			+
TECPR2						+
TELO2		+				+
TENM3						+
TERT						+
TET3						+
TFAP2A		+
TFE3			+			+
TGDS		+
TGFB3		+
TGFBR1		+
TGFBR2		+
TGIF1						+
TH						+
THOC2						+
THOC6						+
THRA						+
TIMM50			+			+
TINF2						+
TLK2						+	+
TMCO1		+				+
TMEM106B						+
TMEM165						+
TMEM216						+
TMEM222			+			+
TMEM237						+
TMEM240						+
TMEM5						+
TMEM67						+
TMEM70						+
TMEM94						+
TMLHE	+						+
TMTC3			+			+
TMX2			+			+
TNPO2			+			+
TNRC6B	+					+	+	+
TOE1						+
TOGARAM1						+
TP63		+
TP73						+
TPP1			+			+
TPP2						+
TRAF7						+	+
TRAIP						+
TRAK1			+			+
TRAPPC11						+
TRAPPC12			+			+
TRAPPC4			+			+
TRAPPC6B			+			+
TRAPPC9		+				+	+
TREX1			+			+
TRIM37		+
TRIM8			+			+
TRIO						+	+
TRIP12	+					+	+
TRIT1						+
TRMT1						+
TRMT10A						+
TRNT1						+
TRPM6			+
TRRAP		+	+			+
TSC1	+		+			+	+
TSC2	+		+			+	+
TSEN15						+
TSEN2			+			+
TSEN54			+			+
TSFM			+			+
TSHB						+
TSPAN7						+
TSPOAP1						+
TSPYL1			+
TTC19						+
TTC37						+
TTC5						+
TTC8						+
TTI2						+
TUBA1A			+			+
TUBB		+	+			+
TUBB2A			+			+
TUBB2B			+			+
TUBB3			+			+
TUBB4A			+			+
TUBG1			+			+
TUBGCP2						+
TUBGCP6			+			+
TUSC3						+
TWIST1						+
TXNL4A		+
UBA5			+			+
UBE2A			+			+
UBE3A	+		+			+	+
UBE3B						+
UBE4A						+
UBR1						+	+
UBR7			+			+
UBTF						+
UFC1						+
UFM1			+			+
UFSP2			+			+
UGDH			+			+
UGP2			+			+
UMPS			+			+
UNC80			+			+
UPB1						+
UPF3B	+					+	+
USP18						+
USP7	+					+	+
USP9X		+				+	+
VAMP2			+			+
VARS			+			+
VARS2			+			+
VIPAS39						+
VLDLR						+
VPS11			+			+
VPS13A			+
VPS13B	+					+	+
VPS13D
VPS33B						+
VPS4A			+			+
VRK1						+
WAC	+					+	+
WARS2			+			+
WASF1			+			+
WASHC4						+
WDFY3	+					+	+
WDPCP						+
WDR11						+
WDR26			+			+
WDR37			+			+
WDR4						+
WDR45			+			+
WDR45B			+			+
WDR62			+			+
WDR73			+			+
WDR81						+
WIPI2						+
WNT1						+
WNT5A		+				+
XPA						+
XRCC4						+
XYLT1		+				+
YARS						+
YIF1B						+
YIPF5			+
YWHAG			+			+
YY1						+
ZBTB16				+
ZBTB18			+			+
ZBTB20	+					+	+
ZBTB24						+
ZC4H2						+
ZDHHC9			+			+			+
ZFHX4						+		+
ZFYVE26						+
ZIC2		+				+
ZMIZ1						+	+
ZMYM2						+	+
ZNF142			+			+		+
ZNF148						+
ZNF292						+	+
ZNF335						+
ZNF462						+	+
ZNF526			+			+
ZNF699						+
ZNF711						+
ZNHIT3			+			+
ZSWIM6	+	+				+
UPF2								+
WDR5								+
AAK1									+
ARHGEF39									+
ATP13A4									+
ATP7B									+
BC087857									+
BCC13									+
CMIP									+
DCDC2									+
DUX4									+
ELP4							+		+
ERC1									+
FAT1									+
FLNC									+
FRG1							+		+
FRG2									+
GREM1									+
ITGB2									+
KIAA0319									+
LOC401164									+
MCMBP									+
MUC6									+
NAGPA									+
NDST4									+
NFXL1									+
NOP9									+
NRN1									+
PALB2									+
PCDH11y									+
PHKA1									+
PTBP2									+
RBFOX2									+
ROBO1									+
RTN2									+
SCL6A8									+
SETX									+
SUCLG2									+
TENM4									+
TM4SF20									+
TRIML1									+
TRIML2									+
TUBB4Q									+
UBA6									+
ZFP42									+
ZKSCAN1									+
ZNF277									+
ZNF385D									+
ACHE							+
ADA							+
ADCY3							+
AGAP2							+
AGO4							+
AHNAK							+
AKAP9							+
AMPD1							+
ANXA1							+
APBB1							+
APH1A							+
ASAP2							+
ATP2B2							+
BTAF1							+
CACNB2							+
CAPRIN1							+
CASZ1							+
CCNG1							+
CCT4							+
CDH13							+
[truncated: 148 more rows]
